# Supplementary material for: A Case Series of Familial ARID1B Variants Illustrating Variable Expression and Suggestions to Update the ACMG Criteria
Source: Genes (Basel). 2021 Aug 20;12(8):1275. doi: 10.3390/genes12081275 (PMC8393241; doi:10.3390/genes12081275)
Supplement: Supplementary file 1 [file genes-12-01275-s001.zip]

Archive with 1 entries (1 files):
- 1genes-1288097_SUPPLEMENTARY-MATERIAL_18082021.pdf
